# Supplementary material for: Escherichia coli as a sentinel in the assessment of antimicrobial resistance in the tilapia production chain: from production environment to the final product
Source: Front Antibiot. 2024 Oct 22;3:1461662. doi: 10.3389/frabi.2024.1461662 (PMC11731651; doi:10.3389/frabi.2024.1461662)
Supplement: Supplementary file 1 [file Table1.xlsx]

## Sheet: Table S1
Supplementary Table S1. List of farms, stage of production and antimicrobial resistance profiles of E. coli isolated from fish
Visit	Farm	Production stage	Production stage	Isolate code	Total number of antibiotics	Profile	Antibiotics
							TET	CIP	AMO	SUT	CLO	AZI	CTF	IPM	ATM	GEN
5	C	Sw	scaling wastewater	5B.3	8	1	TET	CIP	SUT	CLO	AZI	CTF	IPM	ATM
5	C	Sw	scaling wastewater	5B.2	7	2	TET	CIP	AMO	SUT	CLO	CTF	IPM
5	C	Ca	carcass	49A.4	7	3	TET	CIP	AMO	SUT	CLO	IPM	ATM
7	E	Ca	carcass	69A.3	6	4	TET	CIP	AMO	SUT	CLO	GEN
8	C	Sw	scaling wastewater	8B.4	6	5	TET	CIP	AMO	SUT	IPM	GEN
5	C	Sw	scaling wastewater	5B.4	5	6	TET	CIP	AMO	SUT	CLO
6	D	Ca	carcass	55A.1	5	6	TET	CIP	AMO	SUT	CLO
8	C	Ca	carcass	77A.5	5	6	TET	CIP	AMO	SUT	CLO
8	C	Ca	carcass	78A.2	5	6	TET	CIP	AMO	SUT	CLO
8	C	Ca	carcass	78A.3	5	6	TET	CIP	AMO	SUT	CLO
8	C	Pf	pre-packaged fillets	78F.5	5	6	TET	CIP	AMO	SUT	CLO
8	C	Sw	scaling wastewater	8B.1	5	6	TET	CIP	AMO	SUT	CLO
8	C	Sw	scaling wastewater	8B.3	5	6	TET	CIP	AMO	SUT	CLO
8	C	Ca	carcass	76A.2	5	7	TET	CIP	AMO	SUT	AZI
5	C	Ca	carcass	46A.4	5	8	TET	CIP	AMO	SUT	IPM
5	C	Sw	scaling wastewater	5B.1	5	8	TET	CIP	AMO	SUT	IPM
5	C	Ca	carcass	41A.5	5	9	TET	CIP	AMO	CLO	GEN
1	A	Fw	filleting wastewater	1C.5	5	10	CIP	AMO	SUT	CTF	IPM
8	C	Ca	carcass	80A.4	5	11	AMO	CLO	CTF	IPM	ATM
3	B	Pf	pre-packaged fillets	28F.2	4	12	TET	CIP	AMO	SUT
3	B	Pf	pre-packaged fillets	29F.1	4	12	TET	CIP	AMO	SUT
5	C	Ca	carcass	46A.3	4	12	TET	CIP	AMO	SUT
5	C	Ca	carcass	49A.2	4	12	TET	CIP	AMO	SUT
8	C	Ca	carcass	73A.1	4	12	TET	CIP	AMO	SUT
8	C	Ca	carcass	74A.1	4	12	TET	CIP	AMO	SUT
10	F	Ca	carcass	100A.4	4	12	TET	CIP	AMO	SUT
1	A	Fw	filleting wastewater	1C.3	4	13	TET	CIP	AMO	CLO
2	A	Ca	carcass	17A.1	4	13	TET	CIP	AMO	CLO
4	B	Ca	carcass	36A.2	4	13	TET	CIP	AMO	CLO
5	C	Ca	carcass	41A.1	4	13	TET	CIP	AMO	CLO
5	C	Ca	carcass	41A.3	4	13	TET	CIP	AMO	CLO
8	C	Pf	pre-packaged fillets	78F.1	4	13	TET	CIP	AMO	CLO
6	D	Pf	pre-packaged fillets	54F.5	4	14	TET	CIP	AMO	ATM
6	D	Pf	pre-packaged fillets	58F.4	4	14	TET	CIP	AMO	ATM
1	A	Pf	pre-packaged fillets	6F.1	4	15	TET	CIP	SUT	CLO
1	A	Pf	pre-packaged fillets	6F.2	4	15	TET	CIP	SUT	CLO
1	A	Pf	pre-packaged fillets	6F.4	4	15	TET	CIP	SUT	CLO
6	D	Fw	filleting wastewater	6C.2	4	15	TET	CIP	SUT	CLO
6	D	Fw	filleting wastewater	6C.3	4	15	TET	CIP	SUT	CLO
8	C	Ca	carcass	79A.2	4	15	TET	CIP	SUT	CLO
10	F	Ca	carcass	93A.1	4	16	TET	AMO	SUT	AZI
10	F	Ca	carcass	93A.2	4	16	TET	AMO	SUT	AZI
10	F	Fw	filleting wastewater	10C.3	4	17	TET	AMO	SUT	CLO
10	F	Ca	carcass	99A.2	4	18	TET	AMO	SUT	IPM
6	D	Pf	pre-packaged fillets	59F.5	4	19	TET	AZI	CTF	ATM
5	C	Ca	carcass	47A.3	4	20	CIP	AMO	IPM	GEN
5	C	Ca	carcass	41A.2	4	21	CIP	CLO	CTF	IPM
3	B	Ca	carcass	29A.4	3	22	TET	CIP	AMO
4	B	Ca	carcass	34A.2	3	22	TET	CIP	AMO
4	B	Sw	scaling wastewater	4B.3	3	22	TET	CIP	AMO
6	D	Pf	pre-packaged fillets	54F.1	3	22	TET	CIP	AMO
6	D	Pf	pre-packaged fillets	54F.3	3	22	TET	CIP	AMO
6	D	Pf	pre-packaged fillets	54F.4	3	22	TET	CIP	AMO
8	C	Ca	carcass	75A.2	3	22	TET	CIP	AMO
8	C	Sw	scaling wastewater	8B.5	3	22	TET	CIP	AMO
6	D	Ca	carcass	52A.1	3	23	TET	AMO	SUT
6	D	Ca	carcass	52A.2	3	23	TET	AMO	SUT
6	D	Ca	carcass	52A.3	3	23	TET	AMO	SUT
6	D	Ca	carcass	52A.4	3	23	TET	AMO	SUT
8	C	Ca	carcass	73A.5	3	23	TET	AMO	SUT
10	F	Ca	carcass	94A.1	3	23	TET	AMO	SUT
10	F	Ca	carcass	97A.2	3	23	TET	AMO	SUT
10	F	Ca	carcass	97A.5	3	23	TET	AMO	SUT
1	A	Ca	carcass	9A.2	3	24	TET	AMO	CLO
5	C	Ca	carcass	41A.4	3	24	TET	AMO	CLO
6	D	Ca	carcass	57A.5	3	24	TET	AMO	CLO
6	D	Ca	carcass	60A.5	3	24	TET	AMO	CLO
6	D	Tw	fillet toilet wastewater	6D.3	3	24	TET	AMO	CLO
7	E	Ca	carcass	61A.2	3	24	TET	AMO	CLO
2	A	Ca	carcass	19A.2	3	25	TET	AMO	AZI
4	B	Ca	carcass	37A.5	3	26	TET	AMO	ATM
10	F	Ca	carcass	91A.2	3	27	CIP	AMO	GEN
6	D	Ca	carcass	59A.3	3	28	CIP	AMO	ATM
2	A	Ca	carcass	19A.1	3	29	TET	CIP	CTF
8	C	Ca	carcass	72A.4	3	29	TET	CIP	CTF
8	C	Ca	carcass	75A.4	3	30	AMO	IPM	GEN
6	D	Ca	carcass	57A.2	3	31	AMO	CTF	ATM
8	C	Ca	carcass	78A.1	3	32	TET	CIP	SUT
6	D	Tw	fillet toilet wastewater	6D.1	3	33	TET	CIP	CLO
8	C	Ca	carcass	80A.3	3	34	TET	CIP	IPM
6	D	Fw	filleting wastewater	6C.4	3	35	TET	SUT	CLO
10	F	Ca	carcass	99A.1	3	36	TET	SUT	IPM
5	C	Su	fillet handling surface	5E.2	3	37	CIP	CTF	IPM
4	B	Ca	carcass	40A.2	2	38	TET	CIP
4	B	Ca	carcass	37A.1	2	38	TET	CIP
4	B	Ca	carcass	34A.3	2	38	TET	CIP
4	B	Ca	carcass	31A.2	2	38	TET	CIP
7	E	Ca	carcass	66A.3	2	38	TET	CIP
3	B	Ca	carcass	21A.4	2	39	TET	AMO
3	B	Ca	carcass	22A.1	2	39	TET	AMO
3	B	Ca	carcass	22A.6	2	39	TET	AMO
8	C	Ca	carcass	71A.3	2	39	TET	AMO
8	C	Ca	carcass	72A.5	2	39	TET	AMO
8	C	Pf	pre-packaged fillets	78F.4	2	39	TET	AMO
10	F	Ca	carcass	93A.5	2	40	TET	SUT
10	F	Ca	carcass	94A.2	2	40	TET	SUT
10	F	Ca	carcass	94A.4	2	40	TET	SUT
10	F	Ca	carcass	99A.4	2	40	TET	SUT
10	F	Ca	carcass	99A.5	2	40	TET	SUT
4	B	Ca	carcass	33A.2	2	41	TET	CLO
4	B	Ca	carcass	33A.5	2	41	TET	CLO
6	D	Ca	carcass	60A.1	2	41	TET	CLO
6	D	Ca	carcass	60A.2	2	41	TET	CLO
6	D	Ca	carcass	60A.3	2	41	TET	CLO
6	D	Tw	fillet toilet wastewater	6D.4	2	41	TET	CLO
7	E	Ca	carcass	65A.3	2	41	TET	CLO
10	F	Pf	pre-packaged fillets	94F.1	2	41	TET	CLO
7	E	Ca	carcass	68A.2	2	42	TET	ATM
10	F	Ca	carcass	98A.3	2	42	TET	ATM
2	A	Ca	carcass	19A.4	2	43	TET	IPM
3	B	Ca	carcass	26A.2	2	44	CIP	AMO
3	B	Ca	carcass	30A.3	2	44	CIP	AMO
4	B	Ca	carcass	32A.1	2	44	CIP	AMO
5	C	Ca	carcass	47A.2	2	44	CIP	AMO
5	C	Tw	fillet toilet wastewater	5D.1	2	44	CIP	AMO
5	C	Tw	fillet toilet wastewater	5D.2	2	44	CIP	AMO
6	D	Sw	scaling wastewater	6B.1	2	44	CIP	AMO
7	E	Ca	carcass	70A.4	2	44	CIP	AMO
7	E	Pf	pre-packaged fillets	69F.1	2	44	CIP	AMO
7	E	Pf	pre-packaged fillets	69F.2	2	44	CIP	AMO
8	C	Ca	carcass	76A.1	2	44	CIP	AMO
8	C	Ca	carcass	76A.4	2	44	CIP	AMO
8	C	Ca	carcass	74A.2	2	45	CIP	GEN
8	C	Ca	carcass	74A.5	2	46	CIP	IPM
1	A	Pf	pre-packaged fillets	3F.1	2	47	CIP	ATM
10	F	Ca	carcass	91A.1	2	48	AMO	AZI
10	F	Ca	carcass	91A.4	2	48	AMO	AZI
4	B	Pf	pre-packaged fillets	32F.5	2	49	AMO	ATM
7	E	Ca	carcass	70A.5	2	50	AMO	IPM
8	C	Pf	pre-packaged fillets	72F.5	2	51	CLO	ATM
7	E	Ca	carcass	66A.4	2	52	AZI	IPM
6	D	Ca	carcass	58A.5	2	53	CTF	ATM
10	F	Ca	carcass	100A.2	2	54	ATM	GEN
1	A	Ca	carcass	8A.2	1	55	TET
1	A	Pf	pre-packaged fillets	2F.1	1	55	TET
1	A	Pf	pre-packaged fillets	8F.2	1	55	TET
1	A	Pf	pre-packaged fillets	8F.4	1	55	TET
2	A	Ca	carcass	19A.3	1	55	TET
4	B	Ca	carcass	40A.3	1	55	TET
4	B	Ca	carcass	40A.4	1	55	TET
4	B	Ca	carcass	40A.5	1	55	TET
4	B	Ca	carcass	39A.2	1	55	TET
4	B	Ca	carcass	36A.4	1	55	TET
4	B	Ca	carcass	37A.2	1	55	TET
4	B	Ca	carcass	37A.4	1	55	TET
4	B	Ca	carcass	31A.1	1	55	TET
4	B	Ca	carcass	31A.4	1	55	TET
4	B	Sw	scaling wastewater	4B.1	1	55	TET
4	B	Sw	scaling wastewater	4B.5	1	55	TET
6	D	Pf	pre-packaged fillets	59F.1	1	55	TET
6	D	Pf	pre-packaged fillets	59F.2	1	55	TET
6	D	Pf	pre-packaged fillets	59F.3	1	55	TET
6	D	Pf	pre-packaged fillets	59F.4	1	55	TET
7	E	Ca	carcass	68A.4	1	55	TET
8	C	Ca	carcass	75A.5	1	55	TET
8	C	Ca	carcass	71A.2	1	55	TET
1	A	Pf	pre-packaged fillets	3F.3	1	56	CIP
3	B	Ca	carcass	27A.5	1	56	CIP
3	B	Pf	pre-packaged fillets	28F.1	1	56	CIP
3	B	Su	fillet handling surface	3E.1	1	56	CIP
3	B	Su	fillet handling surface	3E.2	1	56	CIP
4	B	Ca	carcass	36A.3	1	56	CIP
4	B	Pf	pre-packaged fillets	40F.4	1	56	CIP
4	B	Pf	pre-packaged fillets	39F.1	1	56	CIP
5	C	Pf	pre-packaged fillets	41F.2	1	56	CIP
5	C	Pf	pre-packaged fillets	41F.4	1	56	CIP
5	C	Pf	pre-packaged fillets	41F.5	1	56	CIP
5	C	Su	fillet handling surface	5E.1	1	56	CIP
5	C	Su	fillet handling surface	5E.3	1	56	CIP
7	E	Ca	carcass	69A.4	1	56	CIP
7	E	Sw	scaling wastewater	7B.5	1	56	CIP
7	E	Tw	fillet toilet wastewater	7D.3	1	56	CIP
8	C	Ca	carcass	74A.3	1	56	CIP
8	C	Ca	carcass	76A.5	1	56	CIP
8	C	Pf	pre-packaged fillets	71F.1	1	56	CIP
8	C	Pf	pre-packaged fillets	71F.2	1	56	CIP
8	C	Pf	pre-packaged fillets	71F.3	1	56	CIP
8	C	Pf	pre-packaged fillets	71F.4	1	56	CIP
8	C	Pf	pre-packaged fillets	72F.1	1	56	CIP
8	C	Pf	pre-packaged fillets	72F.2	1	56	CIP
8	C	Pf	pre-packaged fillets	72F.3	1	56	CIP
8	C	Pf	pre-packaged fillets	72F.4	1	56	CIP
8	C	Pf	pre-packaged fillets	73F.1	1	56	CIP
8	C	Pf	pre-packaged fillets	73F.3	1	56	CIP
10	F	Ca	carcass	100A.1	1	56	CIP
1	A	Ca	carcass	9A.1	1	57	AMO
1	A	Fw	filleting wastewater	1C.2	1	57	AMO
1	A	Tw	fillet toilet wastewater	1D.1	1	57	AMO
2	A	Pf	pre-packaged fillets	20F.6	1	57	AMO
3	B	Ca	carcass	23A.2	1	57	AMO
3	B	Ca	carcass	23A.3	1	57	AMO
3	B	Ca	carcass	26A.3	1	57	AMO
3	B	Ca	carcass	26A.4	1	57	AMO
3	B	Ca	carcass	26A.5	1	57	AMO
3	B	Ca	carcass	30A.2	1	57	AMO
3	B	Pf	pre-packaged fillets	29F.5	1	57	AMO
3	B	Su	fillet handling surface	3E.5	1	57	AMO
3	B	Tw	fillet toilet wastewater	3D.1	1	57	AMO
3	B	Tw	fillet toilet wastewater	3D.3	1	57	AMO
4	B	Ca	carcass	40A.1	1	57	AMO
4	B	Pf	pre-packaged fillets	40F.1	1	57	AMO
4	B	Pf	pre-packaged fillets	39F.2	1	57	AMO
4	B	Pf	pre-packaged fillets	37F.4	1	57	AMO
4	B	Su	fillet handling surface	4E.1	1	57	AMO
4	B	Sw	scaling wastewater	4B.2	1	57	AMO
4	B	Tw	fillet toilet wastewater	4D.2	1	57	AMO
5	C	Pf	pre-packaged fillets	43F.4	1	57	AMO
5	C	Su	fillet handling surface	5E.4	1	57	AMO
6	D	Ca	carcass	51A.3	1	57	AMO
6	D	Ca	carcass	51A.4	1	57	AMO
6	D	Ca	carcass	57A.1	1	57	AMO
6	D	Pf	pre-packaged fillets	53F.2	1	57	AMO
6	D	Pf	pre-packaged fillets	53F.3	1	57	AMO
6	D	Pf	pre-packaged fillets	53F.4	1	57	AMO
6	D	Pf	pre-packaged fillets	58F.1	1	57	AMO
6	D	Pf	pre-packaged fillets	58F.3	1	57	AMO
6	D	Pf	pre-packaged fillets	60F.3	1	57	AMO
6	D	Tw	fillet toilet wastewater	6D.5	1	57	AMO
7	E	Ca	carcass	63A.3	1	57	AMO
7	E	Ca	carcass	64A.3	1	57	AMO
7	E	Ca	carcass	66A.2	1	57	AMO
7	E	Ca	carcass	68A.1	1	57	AMO
7	E	Ca	carcass	68A.5	1	57	AMO
7	E	Ca	carcass	70A.1	1	57	AMO
7	E	Ca	carcass	70A.2	1	57	AMO
7	E	Ca	carcass	70A.3	1	57	AMO
7	E	Fw	filleting wastewater	7C.1	1	57	AMO
7	E	Fw	filleting wastewater	7C.2	1	57	AMO
7	E	Pf	pre-packaged fillets	64F.4	1	57	AMO
7	E	Pf	pre-packaged fillets	64F.5	1	57	AMO
7	E	Pf	pre-packaged fillets	70F.1	1	57	AMO
7	E	Sw	scaling wastewater	7B.2	1	57	AMO
7	E	Sw	scaling wastewater	7B.3	1	57	AMO
8	C	Ca	carcass	72A.2	1	57	AMO
8	C	Ca	carcass	74A.4	1	57	AMO
8	C	Ca	carcass	75A.3	1	57	AMO
10	F	Ca	carcass	91A.5	1	57	AMO
10	F	Ca	carcass	96A.2	1	57	AMO
10	F	Ca	carcass	96A.3	1	57	AMO
10	F	Ca	carcass	97A.1	1	57	AMO
7	E	Pf	pre-packaged fillets	64F.2	1	58	IPM
7	E	Pf	pre-packaged fillets	70F.5	1	58	IPM
8	C	Ca	carcass	72A.1	1	58	IPM
8	C	Ca	carcass	76A.3	1	58	IPM
8	C	Pf	pre-packaged fillets	71F.5	1	58	IPM
9	D	Ca	carcass	81A.2	1	58	IPM
9	D	Fw	filleting wastewater	9C.4	1	58	IPM
9	D	Fw	filleting wastewater	9C.5	1	58	IPM
9	D	Pf	pre-packaged fillets	89F.2	1	58	IPM
5	C	Pf	pre-packaged fillets	43F.5	1	59	CLO
6	D	Ca	carcass	60A.4	1	59	CLO
10	F	Ca	carcass	92A.1	1	60	AZI
10	F	Ca	carcass	92A.2	1	60	AZI
3	B	Ca	carcass	22A.4	1	61	ATM
6	D	Ca	carcass	59A.1	1	61	ATM
8	C	Ca	carcass	75A.1	1	61	ATM
8	C	Ca	carcass	80A.5	1	62	CTF
1	A	Ca	carcass	8A.3
1	A	Pf	pre-packaged fillets	3F.4
1	A	Pf	pre-packaged fillets	7F.1
1	A	Pf	pre-packaged fillets	7F.2
1	A	Pf	pre-packaged fillets	7F.3
1	A	Pf	pre-packaged fillets	7F.4
1	A	Pf	pre-packaged fillets	7F.5
1	A	Pf	pre-packaged fillets	9F.1
1	A	Pf	pre-packaged fillets	9F.3
2	A	Ca	carcass	13A.1
2	A	Ca	carcass	17A.3
2	A	Ca	carcass	17A.5
2	A	Tw	fillet toilet wastewater	2D.1
2	A	Tw	fillet toilet wastewater	2D.4
3	B	Ca	carcass	21A.1
3	B	Ca	carcass	21A.2
3	B	Ca	carcass	21A.5
3	B	Ca	carcass	22A.2
3	B	Ca	carcass	22A.3
3	B	Ca	carcass	23A.1
3	B	Ca	carcass	26A.1
3	B	Ca	carcass	27A.1
3	B	Ca	carcass	27A.2
3	B	Ca	carcass	27A.3
3	B	Ca	carcass	29A.2
3	B	Ca	carcass	29A.5
3	B	Ca	carcass	30A.1
3	B	Ca	carcass	30A.4
3	B	Ca	carcass	30A.5
3	B	Pf	pre-packaged fillets	21F.4
3	B	Pf	pre-packaged fillets	21F.5
3	B	Pf	pre-packaged fillets	29F.2
3	B	Pf	pre-packaged fillets	29F.3
3	B	Su	fillet handling surface	3E.3
3	B	Su	fillet handling surface	3E.4
3	B	Tw	fillet toilet wastewater	3D.2
3	B	Tw	fillet toilet wastewater	3D.5
4	B	Ca	carcass	33A.1
4	B	Ca	carcass	33A.3
4	B	Ca	carcass	33A.4
4	B	Ca	carcass	34A.1
4	B	Pf	pre-packaged fillets	40F.2
4	B	Pf	pre-packaged fillets	40F.3
4	B	Pf	pre-packaged fillets	40F.5
4	B	Pf	pre-packaged fillets	32F.2
4	B	Pf	pre-packaged fillets	34F.1
4	B	Pf	pre-packaged fillets	34F.3
4	B	Pf	pre-packaged fillets	37F.1
4	B	Pf	pre-packaged fillets	37F.3
4	B	Sw	scaling wastewater	4B.4
4	B	Tw	fillet toilet wastewater	4D.3
5	C	Ca	carcass	42A.2
5	C	Pf	pre-packaged fillets	41F.1
5	C	Pf	pre-packaged fillets	43F.2
5	C	Pf	pre-packaged fillets	43F.3
5	C	Pf	pre-packaged fillets	46F.5
5	C	Su	fillet handling surface	5E.5
5	C	Tw	fillet toilet wastewater	5D.3
6	D	Ca	carcass	51A.1
6	D	Ca	carcass	51A.2
6	D	Ca	carcass	53A.1
6	D	Ca	carcass	53A.2
6	D	Ca	carcass	53A.3
6	D	Ca	carcass	53A.4
6	D	Ca	carcass	56A.1
6	D	Ca	carcass	56A.2
6	D	Ca	carcass	56A.3
6	D	Ca	carcass	56A.4
6	D	Ca	carcass	57A.3
6	D	Ca	carcass	57A.4
6	D	Ca	carcass	58A.1
6	D	Ca	carcass	58A.3
6	D	Ca	carcass	58A.4
6	D	Ca	carcass	59A.4
6	D	Fw	filleting wastewater	6C.1
6	D	Pf	pre-packaged fillets	51F.1
6	D	Pf	pre-packaged fillets	53F.1
6	D	Pf	pre-packaged fillets	58F.2
6	D	Pf	pre-packaged fillets	60F.1
6	D	Pf	pre-packaged fillets	60F.2
6	D	Pf	pre-packaged fillets	60F.4
6	D	Pf	pre-packaged fillets	60F.5
6	D	Sw	scaling wastewater	6B.4
7	E	Ca	carcass	61A.4
7	E	Ca	carcass	62A.2
7	E	Ca	carcass	62A.3
7	E	Ca	carcass	62A.4
7	E	Ca	carcass	62A.5
7	E	Ca	carcass	64A.1
7	E	Ca	carcass	64A.2
7	E	Ca	carcass	64A.5
7	E	Ca	carcass	65A.1
7	E	Ca	carcass	65A.2
7	E	Ca	carcass	66A.1
7	E	Ca	carcass	66A.5
7	E	Ca	carcass	67A.1
7	E	Ca	carcass	67A.2
7	E	Ca	carcass	67A.3
7	E	Ca	carcass	67A.4
7	E	Ca	carcass	67A.5
7	E	Ca	carcass	68A.3
7	E	Ca	carcass	69A.1
7	E	Ca	carcass	69A.5
7	E	Fw	filleting wastewater	7C.3
7	E	Fw	filleting wastewater	7C.4
7	E	Fw	filleting wastewater	7C.5
7	E	Pf	pre-packaged fillets	64F.1
7	E	Pf	pre-packaged fillets	64F.3
7	E	Pf	pre-packaged fillets	70F.3
7	E	Pf	pre-packaged fillets	70F.4
7	E	Sw	scaling wastewater	7B.1
7	E	Sw	scaling wastewater	7B.4
7	E	Tw	fillet toilet wastewater	7D.2
7	E	Tw	fillet toilet wastewater	7D.4
8	C	Ca	carcass	79A.1
8	C	Ca	carcass	79A.4
8	C	Ca	carcass	80A.1
8	C	Ca	carcass	80A.2
8	C	Fw	filleting wastewater	8C.3
8	C	Fw	filleting wastewater	8C.4
8	C	Pf	pre-packaged fillets	73F.2
8	C	Pf	pre-packaged fillets	73F.4
8	C	Pf	pre-packaged fillets	73F.5
8	C	Pf	pre-packaged fillets	77F.3
8	C	Pf	pre-packaged fillets	78F.2
8	C	Pf	pre-packaged fillets	78F.3
8	C	Pf	pre-packaged fillets	80F.1
8	C	Pf	pre-packaged fillets	80F.2
8	C	Pf	pre-packaged fillets	80F.3
8	C	Pf	pre-packaged fillets	80F.4
8	C	Pf	pre-packaged fillets	80F.5
9	D	Ca	carcass	81A.1
9	D	Ca	carcass	83A.3
9	D	Ca	carcass	86A.1
9	D	Ca	carcass	86A.2
9	D	Fw	filleting wastewater	9C.1
9	D	Fw	filleting wastewater	9C.2
9	D	Fw	filleting wastewater	9C.3
9	D	Pf	pre-packaged fillets	89F.1
9	D	Pf	pre-packaged fillets	89F.4
10	F	Ca	carcass	92A.4
10	F	Ca	carcass	92A.5
10	F	Ca	carcass	94A.5
10	F	Ca	carcass	96A.1
10	F	Ca	carcass	99A.3
10	F	Ca	carcass	100A.5
